# Supplementary material for: ‘Who Else If Not We’. Medical Students’ Perception and Experiences with Volunteering during the COVID-19 Crisis in Poznan, Poland
Source: Int J Environ Res Public Health. 2022 Feb 17;19(4):2314. doi: 10.3390/ijerph19042314 (PMC8871886; doi:10.3390/ijerph19042314)
Supplement: Supplementary file 1 [file ijerph-19-02314-s001.zip]

Archive with 1 entries (1 files):
- ijerph-1550882-supplementary.pdf
